# Supplementary material for: Intravenous allogeneic umbilical cord blood–derived mesenchymal stem cell therapy in recessive dystrophic epidermolysis bullosa patients
Source: JCI Insight. 2021 Jan 25;6(2):e143606. doi: 10.1172/jci.insight.143606 (PMC7934866; doi:10.1172/jci.insight.143606)
Supplement: ICMJE disclosure forms [file jciinsight-6-143606-s177.zip]

Archive with 6 entries (6 files):
- coi_disclosure- Boyoung Cho.pdf
- coi_disclosure- Kinam Kim.pdf
- coi_disclosure- Kyounghwan Roh.pdf
- coi_disclosure- Seung-Ju Lee.pdf
- coi_disclosure-Sang Eun Lee.pdf
- coi_disclosure-Soo-Chan Kim.pdf
